# Supplementary material for: Correlated fragile site expression allows the identification of candidate fragile genes involved in immunity and associated with carcinogenesis
Source: BMC Bioinformatics. 2006 Sep 18;7:413. doi: 10.1186/1471-2105-7-413 (PMC1601973; doi:10.1186/1471-2105-7-413)
Supplement: Additional file 7 — Fragile sites expression matrix. Data on fragile sites expression are embedded in a matrix M [116] [60] whose mij element represents the absolute number of breakage events that affect the fragile site i in the subject j (each entry of the matrix refers to 100 metaphases). The rows in the matrix correspond to the fragile sites and the columns to the different subjects. [file 1471-2105-7-413-S7.txt]

2	0	1	0	3	1	5	3	1	0	1	1	0	1	2	1	1	1	4	0	3	4	2	1	1	1	1	1	2	1	2	2	1	0	2	0	2	0	0	2	2	2	2	0	0	0	2	0	2	0
0	3	0	3	0	0	1	1	5	3	1	2	0	0	1	1	1	0	0	2	2	0	0	0	0	1	3	1	1	2	1	0	0	0	0	3	2	1	0	6	0	4	2	0	2	0	0	2	6	10
0	1	0	1	0	0	1	2	0	1	0	1	0	0	0	0	0	0	0	0	1	0	0	0	0	0	0	1	0	0	0	1	0	3	0	2	2	3	0	2	0	2	2	6	14	6	8	2	28	8
1	4	3	0	1	4	0	0	5	2	2	1	1	4	2	2	6	4	7	1	8	8	1	5	3	4	1	5	3	0	0	0	0	0	3	4	4	4	4	22	4	6	2	6	8	0	2	14	18	22
0	0	0	0	0	0	0	0	1	1	0	0	0	1	0	0	0	0	0	0	0	0	0	0	0	0	0	0	0	0	0	0	0	1	0	1	0	1	0	2	0	0	0	2	2	0	4	2	6	6
0	0	2	0	0	0	0	0	1	1	1	0	0	0	1	1	0	0	1	0	1	0	0	1	0	0	0	0	0	1	0	0	0	0	1	0	0	0	0	0	0	0	0	2	0	0	2	0	2	0
0	0	0	1	0	0	2	1	0	0	0	1	0	1	0	0	1	0	0	0	0	0	0	0	0	0	0	1	0	1	2	0	0	1	0	0	0	0	0	0	2	2	0	0	0	2	2	0	0	0
2	0	0	0	1	1	0	2	3	2	0	3	0	0	0	1	1	0	0	0	1	0	0	0	0	0	0	0	3	0	0	1	0	0	2	0	0	0	0	0	0	0	0	0	0	0	0	0	0	0
0	0	0	0	0	0	0	0	0	0	0	0	0	0	0	0	0	0	0	0	0	0	0	0	0	0	0	0	0	0	1	0	1	0	0	0	0	2	0	2	0	2	2	0	2	0	0	0	2	2
0	0	0	0	1	2	1	2	2	6	3	3	0	1	0	0	3	0	1	0	6	5	0	0	0	0	0	0	1	0	1	0	0	0	1	3	3	3	2	18	6	4	10	18	4	4	6	4	2	6
0	1	1	0	0	0	0	2	0	1	0	1	0	0	0	0	0	0	0	0	2	0	0	0	0	0	0	0	0	0	0	0	0	2	0	0	1	0	0	0	2	2	0	0	0	2	4	0	0	2
0	4	2	2	1	0	1	1	3	1	1	0	0	3	1	1	3	3	0	0	3	1	3	0	1	2	2	0	1	0	1	0	0	0	0	0	0	0	1	2	0	0	0	0	0	2	0	0	0	0
0	0	2	0	0	1	0	0	3	1	2	2	0	1	0	2	1	1	1	0	5	0	0	0	0	3	1	0	0	1	0	0	2	2	0	0	0	0	0	2	2	0	0	0	0	0	0	2	0	0
0	0	0	0	0	0	1	0	0	0	0	0	0	1	0	0	0	0	0	0	0	0	0	0	0	0	0	0	0	0	0	0	0	0	0	0	0	0	0	4	0	0	0	2	0	0	0	4	0	2
9	12	9	9	3	2	11	6	7	6	2	6	3	7	1	6	3	2	4	3	8	10	2	3	1	4	1	2	3	4	3	2	3	3	5	5	5	11	5	14	4	6	2	8	6	2	10	14	20	16
0	0	0	0	0	0	0	0	0	0	0	0	0	0	0	0	0	0	0	0	0	0	0	0	0	0	1	0	0	1	0	1	0	0	0	2	1	0	1	0	2	0	0	0	2	0	0	4	2	2
1	1	0	0	1	1	2	0	4	5	0	0	1	2	0	0	2	0	0	0	0	1	1	1	0	1	1	1	0	0	1	0	0	2	1	2	1	1	1	0	0	2	0	2	0	0	0	0	0	0
0	1	0	0	0	0	2	0	0	0	0	0	0	0	0	0	0	0	0	0	1	0	0	2	0	0	1	3	1	1	0	0	0	0	0	1	0	0	0	0	0	0	0	0	0	0	0	0	0	0
0	0	0	0	0	0	0	0	0	0	0	0	0	0	0	0	0	0	0	0	0	0	0	0	0	0	0	0	0	0	1	0	0	1	2	1	2	4	1	0	0	0	0	4	0	2	2	0	0	2
0	0	0	1	0	1	1	0	0	0	0	0	1	0	0	0	1	0	0	0	0	0	0	0	0	0	1	0	1	0	0	0	0	0	0	0	0	1	0	0	0	0	2	0	0	0	0	0	0	0
0	0	0	0	1	1	1	1	2	0	0	1	0	2	1	0	1	0	1	0	2	0	0	0	0	1	0	0	0	1	0	0	0	0	0	2	2	3	1	4	0	0	2	0	0	0	0	0	4	2
0	1	0	0	0	3	0	0	2	0	1	2	0	1	0	1	0	0	0	0	0	1	1	1	1	0	0	1	1	0	0	0	0	0	1	1	1	1	1	4	2	2	2	0	0	6	0	0	0	0
0	0	0	0	0	0	0	0	0	1	0	0	0	0	0	0	2	0	0	0	1	1	0	2	0	1	0	0	0	0	0	0	1	1	0	0	1	2	1	0	0	0	0	0	0	0	0	0	0	0
2	1	1	1	1	3	0	2	3	2	2	3	0	3	0	2	2	0	0	1	1	0	0	4	0	0	2	1	0	1	0	0	1	0	1	5	0	0	2	2	0	0	0	0	2	0	2	2	2	0
0	0	1	0	0	0	0	0	1	0	0	0	0	0	0	1	0	0	0	0	0	0	0	0	0	0	0	0	0	0	0	0	0	2	2	4	2	9	2	8	0	0	8	6	12	2	0	6	12	4
1	4	1	0	1	3	1	2	5	2	3	3	7	2	2	2	1	0	2	1	5	2	2	2	5	2	0	2	2	0	1	3	0	0	1	3	4	2	4	2	0	2	2	0	2	0	4	2	2	8
0	3	1	0	2	2	0	0	1	3	0	2	0	0	0	1	1	0	2	1	0	1	0	1	1	1	0	1	0	1	0	0	0	0	0	1	0	0	0	0	0	2	0	2	2	0	0	0	2	0
0	0	2	0	0	0	0	0	0	0	0	0	0	0	0	0	0	0	0	0	0	0	0	0	0	0	0	0	0	0	1	1	3	3	0	0	0	1	0	0	0	0	0	0	0	0	0	0	0	0
0	0	0	0	2	1	3	2	7	3	2	2	1	0	3	1	2	1	1	0	2	0	0	2	1	0	1	3	3	0	0	0	0	0	1	0	2	5	1	4	0	0	0	2	2	2	2	4	8	0
0	1	0	0	0	1	0	0	1	0	0	0	1	0	1	1	0	1	0	1	0	0	0	0	0	0	0	0	0	0	0	0	1	0	0	1	0	1	0	2	0	0	0	0	0	0	0	0	2	0
0	0	0	0	0	0	0	1	3	2	1	2	0	1	2	1	0	2	0	1	0	3	2	1	1	1	3	0	1	1	0	1	1	0	0	1	0	1	0	0	0	0	0	0	0	0	0	4	0	0
0	0	0	0	0	0	1	1	1	0	0	0	0	1	0	0	0	1	2	3	2	0	0	0	0	0	0	0	0	0	0	0	0	0	0	2	3	2	0	0	2	2	2	2	0	0	2	6	4	0
0	0	1	0	0	0	0	0	0	0	1	0	0	0	0	0	0	1	2	0	0	1	0	0	1	0	0	2	1	0	0	0	0	0	1	0	0	0	1	0	0	0	0	0	0	0	0	0	0	0
3	1	2	1	2	3	0	3	1	1	4	0	0	0	2	1	1	1	1	0	1	1	1	0	0	2	0	0	0	2	0	0	2	0	0	0	0	1	0	4	0	0	0	2	0	0	0	0	0	8
23	12	11	24	16	19	22	68	28	27	17	28	34	29	6	21	16	17	9	12	18	19	11	18	17	10	21	11	18	21	11	24	34	15	24	31	28	27	26	32	16	20	26	32	24	14	18	50	36	54
0	0	1	0	0	0	0	0	0	0	0	0	0	0	2	0	0	0	0	1	0	0	0	0	0	0	1	0	0	0	0	0	0	0	0	1	0	1	0	6	0	0	0	2	0	0	0	0	4	0
0	0	0	0	0	0	0	0	0	0	0	2	0	0	0	0	0	0	0	0	0	0	0	0	0	0	0	0	0	0	0	0	0	0	0	0	0	2	0	0	0	0	4	2	0	2	0	4	0	0
1	0	0	1	0	1	1	0	2	0	2	1	0	0	0	0	1	2	0	0	0	2	0	0	2	0	0	1	1	0	0	0	0	1	0	1	1	0	0	2	0	0	0	0	0	0	0	0	0	0
0	0	1	0	0	2	2	0	4	0	0	2	0	1	0	0	1	1	0	1	0	1	0	2	1	0	0	1	2	0	1	0	0	1	2	2	0	0	1	0	0	0	0	0	0	0	0	4	4	0
0	1	0	0	1	3	4	2	1	2	2	4	1	0	1	0	0	4	3	0	2	0	2	0	0	2	2	1	1	0	2	0	1	1	1	4	3	1	4	6	6	4	10	6	6	2	0	0	12	6
1	0	1	1	0	1	2	0	0	1	0	0	0	0	0	0	1	0	1	1	0	0	1	1	0	0	0	1	0	0	1	0	0	0	0	0	0	0	0	0	0	0	0	0	0	0	0	0	0	0
0	1	1	0	0	0	0	0	0	0	0	0	0	0	0	0	0	0	0	0	0	0	1	0	0	0	0	0	1	0	1	0	1	0	0	0	0	1	0	0	0	0	2	4	0	0	0	0	2	0
0	4	2	2	0	2	0	0	1	0	1	0	1	3	0	0	1	0	0	0	2	0	0	0	0	1	0	2	0	0	0	1	0	0	0	0	0	1	0	2	0	0	0	0	0	2	0	0	0	0
0	0	0	0	0	0	0	0	0	0	1	2	0	1	0	0	1	0	0	0	0	1	0	0	0	0	0	2	0	0	0	0	0	0	0	0	0	0	0	0	0	0	0	0	0	0	0	0	0	2
1	1	1	1	0	0	2	0	2	0	4	2	0	0	1	2	0	1	0	0	2	0	0	1	0	0	0	0	0	0	0	0	0	0	0	5	4	2	0	0	2	0	2	0	0	2	0	0	0	10
0	1	0	1	0	0	2	1	0	0	0	1	0	1	0	1	1	0	0	0	0	0	0	0	0	0	0	0	0	0	0	0	0	0	0	0	0	0	0	0	0	0	0	0	0	0	0	0	0	0
0	0	1	0	0	0	1	0	0	1	0	0	0	1	0	0	0	0	0	0	2	0	0	0	1	0	0	0	0	0	0	0	0	0	0	2	0	2	0	0	2	6	0	0	0	0	0	0	4	0
0	0	0	0	0	0	1	0	0	0	0	0	0	1	0	0	0	0	1	0	0	0	0	0	0	0	0	1	0	0	1	1	0	0	0	0	2	0	0	0	0	2	2	2	0	4	2	4	4	2
0	0	0	0	0	0	0	0	0	1	0	0	0	0	0	0	0	0	0	0	0	0	0	0	0	0	0	0	1	0	0	0	0	1	0	0	0	1	1	0	4	0	0	0	0	0	0	0	0	2
1	0	1	0	0	1	1	0	0	1	0	0	0	0	0	0	0	0	0	1	2	0	0	0	0	0	0	0	0	0	0	0	0	0	0	0	4	1	0	2	2	0	0	2	0	0	2	0	4	2
0	0	0	0	0	0	0	1	0	0	0	0	0	0	0	0	0	1	0	0	0	0	0	1	0	0	0	0	0	0	0	0	0	0	1	0	4	0	0	2	0	0	0	2	0	4	0	6	0	0
5	4	6	7	6	6	3	7	5	4	10	5	13	10	5	8	11	8	9	5	11	10	8	4	6	9	5	3	5	3	2	7	3	3	3	3	3	1	0	0	2	0	0	2	2	4	2	6	6	0
1	0	1	0	0	1	2	1	4	5	0	2	1	1	1	2	1	2	3	1	0	0	0	0	0	0	0	3	2	0	1	1	1	3	2	1	0	3	1	0	2	2	2	4	4	4	0	2	2	2
0	0	0	1	0	1	1	0	1	0	0	0	0	0	1	0	0	0	0	0	1	0	1	1	0	0	1	0	2	4	0	0	0	0	0	0	0	0	0	0	0	0	0	0	0	0	0	2	0	0
0	0	0	0	0	0	0	1	1	0	0	0	0	0	0	0	1	0	0	0	0	0	0	0	0	0	0	0	0	1	0	0	0	0	1	1	0	0	0	0	0	0	0	0	0	4	0	0	2	2
1	0	0	1	3	2	1	0	4	1	2	2	0	2	0	0	1	0	0	0	0	0	0	1	0	0	3	1	1	3	2	0	0	0	2	2	1	1	0	0	0	0	0	0	2	0	2	2	2	0
1	0	0	1	0	2	0	0	2	1	0	0	1	1	0	0	1	0	0	0	2	0	1	1	0	1	1	0	0	0	0	0	0	0	1	0	2	0	0	4	0	0	0	0	0	0	0	2	0	2
0	0	2	0	1	3	1	1	2	1	3	4	0	1	1	0	0	1	1	2	0	1	1	3	1	4	1	0	0	0	1	3	1	0	2	2	3	2	1	0	4	0	0	0	2	0	0	4	2	6
2	0	4	0	4	2	0	4	1	2	1	4	0	6	2	0	0	0	0	0	0	0	2	0	2	1	1	0	3	0	0	0	3	1	0	1	4	1	3	4	8	2	2	4	8	8	4	2	12	4
0	4	0	0	1	0	3	0	0	4	2	3	0	0	0	0	1	0	0	0	0	0	0	0	0	2	0	1	2	0	0	0	2	2	0	0	0	1	2	0	0	2	0	0	0	2	0	0	2	0
1	1	2	1	0	1	2	3	3	5	2	3	0	2	1	2	1	0	1	1	0	2	2	3	0	1	3	1	2	1	1	3	6	6	4	3	1	2	2	4	4	2	4	12	6	0	4	8	0	10
0	0	1	0	0	0	3	0	1	0	2	1	0	1	0	3	2	0	0	0	3	1	1	0	3	1	0	0	0	0	0	0	0	0	0	0	0	0	0	0	0	0	0	0	0	0	0	0	0	0
0	0	0	0	0	0	2	1	0	0	0	0	0	0	0	0	0	1	0	0	0	0	0	0	0	0	0	0	0	0	0	0	1	0	0	2	3	2	1	0	2	0	0	4	0	0	0	0	4	0
0	0	1	0	0	0	0	0	0	0	3	0	0	0	0	1	0	0	0	0	0	0	0	0	1	1	0	0	0	1	0	0	0	0	0	4	2	1	1	2	0	0	0	0	2	0	0	0	0	0
1	1	0	0	0	0	0	0	1	2	0	0	0	0	0	0	0	0	0	0	0	0	0	0	0	0	0	0	0	0	0	0	0	1	0	0	1	1	0	0	0	2	0	0	0	0	2	0	4	0
5	4	2	6	4	10	4	12	14	12	8	6	16	13	3	1	6	3	3	3	7	10	2	10	4	6	2	5	5	2	3	6	4	10	8	2	3	1	1	16	6	0	8	2	4	0	4	6	12	6
0	0	0	0	0	0	1	1	0	1	1	0	0	1	0	3	0	0	0	0	1	0	1	0	0	3	0	0	1	0	0	0	0	4	2	1	6	7	1	10	4	6	4	6	12	0	4	6	4	8
9	14	14	17	12	14	7	25	28	28	20	32	27	18	4	3	15	8	8	7	8	19	5	15	9	20	8	13	4	7	6	16	20	19	15	14	9	9	2	18	12	4	18	6	6	12	8	10	26	30
1	1	2	4	1	3	0	2	2	1	1	2	1	3	0	0	0	0	1	1	1	2	0	0	0	1	0	0	0	1	0	0	0	1	0	3	0	0	2	4	0	0	0	4	4	2	0	0	8	8
0	3	0	0	0	0	3	1	1	1	1	1	0	1	0	0	0	1	0	1	0	1	1	1	0	0	0	0	1	0	2	1	0	0	1	0	0	0	1	0	0	0	0	0	0	6	2	0	0	0
0	0	0	0	0	0	0	0	1	0	0	0	0	0	0	0	0	0	0	0	0	0	0	0	0	0	0	0	0	0	1	0	0	0	1	0	0	1	0	0	0	0	4	4	0	0	0	0	0	2
0	0	0	0	0	0	0	0	0	0	0	0	0	0	0	0	0	0	0	0	0	0	0	0	0	0	0	0	0	0	0	0	0	1	0	3	0	0	0	6	0	0	6	4	2	0	0	0	0	0
0	0	0	0	1	0	0	0	1	1	0	0	0	0	0	0	1	0	0	1	0	0	0	0	0	0	1	0	0	0	0	0	0	0	1	0	0	0	1	0	0	0	0	2	0	0	2	0	0	2
3	0	1	0	3	3	0	5	1	4	2	3	0	3	0	1	1	1	2	3	1	1	0	1	0	0	0	0	0	0	1	0	2	3	1	0	0	3	0	2	0	0	2	4	0	4	2	0	0	4
0	0	0	0	0	1	0	4	1	1	2	2	0	0	0	0	0	0	0	0	0	0	0	0	0	0	1	0	0	0	0	0	0	1	0	3	3	0	3	2	0	0	2	4	0	0	2	4	4	2
0	0	0	2	0	0	1	0	1	1	1	0	0	0	1	0	0	2	3	0	2	0	1	0	1	0	0	0	0	0	0	0	0	0	1	0	1	1	0	0	0	0	0	0	0	0	0	0	2	0
0	0	0	0	0	1	0	2	0	1	0	0	0	0	0	0	1	0	0	0	2	0	0	0	0	0	0	0	0	2	0	0	0	0	0	0	0	0	1	0	0	0	0	0	2	0	0	0	0	0
0	0	2	0	1	0	0	0	1	1	0	0	0	1	0	0	1	0	1	1	1	2	0	0	0	0	1	0	0	0	0	1	0	0	0	2	0	0	0	0	2	0	0	0	0	0	0	2	0	0
2	1	1	0	1	2	0	0	1	1	1	1	0	3	0	0	1	2	1	0	1	0	3	2	1	4	0	2	0	0	0	0	0	1	0	0	0	0	0	0	0	0	0	0	0	0	0	0	0	2
0	0	0	0	0	0	0	0	0	0	1	0	0	0	0	0	0	0	0	0	0	0	0	3	0	0	0	2	0	1	0	0	1	0	0	0	0	1	0	0	0	0	0	0	0	0	0	0	0	0
0	0	0	0	0	0	2	0	0	1	0	3	0	1	1	1	1	0	0	0	1	1	0	0	0	1	1	0	0	0	0	0	2	0	0	0	0	1	2	0	0	0	2	2	0	2	2	0	6	4
1	0	0	0	0	0	0	0	0	0	0	0	0	0	0	0	0	0	0	0	0	0	0	0	0	0	0	1	0	0	0	0	0	1	0	3	1	1	0	6	4	4	0	2	2	4	0	4	4	10
1	1	1	0	0	1	0	1	0	1	4	0	0	2	1	2	0	0	0	0	2	1	0	1	1	3	0	0	0	0	0	2	0	0	0	0	1	1	0	0	0	2	2	0	0	0	2	0	2	0
0	0	0	1	0	0	1	0	0	0	0	0	0	0	0	0	0	0	0	0	0	0	0	0	0	0	0	0	0	0	0	0	0	0	1	1	1	0	1	0	0	0	0	0	2	0	0	0	6	0
0	0	0	0	1	0	0	0	0	0	2	0	0	3	0	0	0	0	0	0	0	0	0	0	0	0	0	0	0	0	0	0	1	0	0	1	1	0	2	0	0	0	0	0	0	0	2	2	0	0
0	0	0	0	0	0	0	0	0	1	0	0	0	0	0	0	0	0	0	0	0	0	0	0	0	0	0	0	0	0	1	0	0	1	0	1	2	0	0	2	0	0	4	2	2	6	2	0	2	0
0	0	1	0	0	0	0	1	0	1	0	0	1	2	0	0	0	1	0	0	0	0	0	0	0	0	0	0	0	1	0	1	0	0	0	1	0	0	1	0	0	0	0	0	0	0	0	0	0	0
3	0	1	0	1	1	0	2	3	0	3	0	2	5	1	0	1	0	0	0	2	0	0	0	1	0	0	0	0	0	3	2	1	0	2	1	4	5	2	6	2	12	6	8	4	8	4	2	8	16
0	0	0	0	1	1	0	3	3	4	1	5	3	3	0	0	0	0	1	1	2	2	2	2	1	2	0	2	1	1	0	1	2	3	1	1	1	0	2	0	2	0	0	0	0	0	0	0	2	0
0	0	0	0	0	0	0	1	0	0	0	0	0	2	0	0	1	0	1	0	0	1	0	0	0	0	0	1	0	0	0	0	0	0	0	0	1	0	0	4	0	2	0	2	0	0	0	0	0	2
0	0	0	0	0	0	2	1	3	0	1	1	0	0	0	1	0	0	0	0	0	0	1	0	2	1	1	1	0	0	0	0	0	0	0	0	0	0	0	0	0	0	4	2	0	0	0	0	0	0
2	0	1	0	0	2	1	0	0	0	0	0	0	2	1	0	0	0	0	1	1	2	1	0	0	1	2	0	0	0	0	0	0	1	0	1	1	0	0	0	2	0	0	0	0	2	2	0	0	0
0	2	0	0	0	0	0	0	2	3	0	0	0	1	0	1	1	0	0	0	2	1	0	0	0	0	0	0	0	1	0	0	0	1	0	4	0	0	1	4	0	0	0	2	0	0	2	0	0	0
0	0	0	1	0	0	1	1	0	4	0	0	0	0	0	0	0	0	0	0	0	0	0	0	0	0	0	0	0	0	1	0	0	0	0	0	0	0	0	0	0	0	0	4	0	0	0	4	2	0
0	0	1	1	0	0	2	0	0	1	1	1	1	0	0	2	0	1	0	0	1	0	0	0	0	0	0	0	0	0	0	0	0	0	0	1	0	0	1	0	0	0	0	0	2	0	0	0	2	2
0	0	0	0	0	1	0	0	0	0	0	0	0	0	0	2	0	0	1	1	0	0	0	0	0	0	0	0	0	0	0	0	0	0	0	2	1	3	1	0	0	0	0	8	2	0	0	0	0	0
8	3	12	7	5	5	7	16	14	13	3	15	21	7	2	0	8	1	1	1	2	8	2	9	1	4	3	6	6	4	7	16	10	9	12	5	4	4	8	12	6	2	6	10	10	0	10	2	20	14
0	0	0	0	0	0	0	0	0	0	0	2	0	1	0	0	0	2	0	0	1	0	0	0	0	0	0	0	0	0	0	0	1	0	0	1	1	0	0	8	2	0	0	2	2	0	8	0	4	4
3	0	0	0	1	1	0	1	1	0	2	3	1	3	1	0	0	0	0	1	1	1	0	0	0	0	0	0	0	1	0	1	2	0	0	0	0	0	0	2	0	0	0	0	0	0	0	0	0	0
0	0	0	0	0	0	0	0	0	0	0	2	0	0	0	3	0	0	0	1	0	0	0	0	0	0	0	0	0	0	0	0	0	0	0	0	0	0	0	0	0	0	0	0	0	0	0	0	0	0
0	0	0	0	0	0	0	0	0	0	0	0	0	0	2	3	0	0	0	0	1	1	0	0	0	0	0	0	0	0	0	0	0	0	0	1	0	0	1	6	0	4	2	2	0	2	0	2	4	0
14	5	11	12	9	18	9	28	15	21	10	12	26	12	2	1	8	4	8	4	6	18	5	6	5	12	6	6	12	10	11	16	16	8	10	7	9	3	18	40	18	10	16	28	12	14	16	20	24	30
4	0	5	5	5	7	1	5	3	10	8	9	0	4	1	3	4	0	4	2	4	5	4	5	2	3	6	4	3	2	2	5	6	5	3	11	12	16	3	4	0	10	4	6	14	2	2	20	8	20
1	4	1	2	1	3	4	3	3	3	3	4	0	0	0	3	2	2	1	1	0	3	1	2	1	1	2	0	2	3	2	2	0	1	1	0	2	2	0	6	0	0	0	0	0	0	2	0	6	0
1	0	0	0	1	1	0	0	1	1	0	1	0	0	0	0	0	0	0	0	0	0	0	0	0	0	0	0	2	0	0	1	0	0	1	1	2	0	0	2	0	0	0	0	6	0	2	2	0	0
0	0	0	0	0	0	1	1	0	1	0	0	0	2	0	0	0	0	0	0	0	0	0	0	0	0	0	0	0	0	1	0	0	0	0	2	0	0	0	0	0	0	0	0	0	0	0	0	4	0
0	0	0	0	0	0	0	0	0	0	0	0	0	0	0	0	0	0	0	0	1	0	0	0	0	0	0	0	0	0	0	0	0	0	0	3	5	1	2	0	0	0	0	2	0	4	2	0	6	4
2	1	1	1	1	0	2	1	2	1	0	0	0	0	0	0	0	1	0	0	0	0	0	0	0	0	0	2	1	1	0	1	0	0	1	1	2	1	1	2	2	2	0	0	0	0	0	0	4	0
0	0	0	0	1	0	0	0	0	1	0	0	0	0	0	0	0	0	0	1	1	1	0	1	0	0	1	0	0	0	0	0	0	0	0	1	0	0	0	2	0	0	0	0	2	0	0	0	0	0
0	0	0	0	0	0	0	0	0	0	0	0	0	0	0	0	0	0	0	0	0	0	0	0	0	0	0	0	0	0	0	0	0	1	0	0	4	0	0	4	2	2	2	2	2	4	2	4	2	4
0	0	0	0	1	0	0	0	0	1	1	0	0	2	1	0	1	0	0	0	0	0	0	1	0	1	0	0	0	0	0	0	0	0	0	4	5	6	2	14	2	4	6	6	8	0	2	4	6	6
2	0	3	0	1	2	1	4	1	5	1	1	0	5	0	1	0	2	1	3	1	2	1	1	0	0	0	1	0	0	0	0	1	0	0	2	0	1	0	0	4	0	0	2	2	0	8	0	0	0
3	4	2	7	0	1	1	3	4	2	2	2	5	5	9	3	2	3	4	4	5	8	2	4	4	3	2	3	1	3	1	3	1	2	4	7	6	6	2	4	4	2	6	8	6	2	4	8	4	10
1	1	2	0	1	0	2	6	3	6	3	2	1	0	3	3	1	1	0	1	1	6	2	2	3	1	1	1	3	0	1	1	0	0	2	2	7	4	0	6	2	2	4	6	14	2	10	8	8	6
0	0	2	1	0	2	0	2	0	1	1	1	1	1	0	0	2	2	0	1	2	0	0	0	1	0	0	1	0	0	0	0	0	0	0	0	1	0	0	2	0	0	0	0	0	0	0	0	0	0
1	1	0	0	0	1	1	1	0	2	1	0	0	0	0	0	0	0	0	1	0	0	0	0	2	0	0	0	0	0	0	0	1	0	0	0	0	0	0	0	0	0	0	0	0	0	0	0	2	0
[truncated: 10 more columns]
